# Supplementary material for: The Optimization of a Label-Free Electrochemical DNA Biosensor for Detection of Sus scrofa mtDNA as Food Adulterations
Source: Biosensors (Basel). 2023 Jun 15;13(6):657. doi: 10.3390/bios13060657 (PMC10296283; doi:10.3390/bios13060657)
Supplement: Supplementary file 1 [file biosensors-13-00657-s001.zip]

Archive with 1 entries (1 files):
- biosensors-2400144-supplementary.pdf
